# Supplementary material for: Efficacy and Safety of Acute Phase Intensive Electrical Muscle Stimulation in Frail Older Patients with Acute Heart Failure: Results from the ACTIVE-EMS Trial
Source: J Cardiovasc Dev Dis. 2022 Mar 27;9(4):99. doi: 10.3390/jcdd9040099 (PMC9032621; doi:10.3390/jcdd9040099)
Supplement: Supplementary file 1 [file jcdd-09-00099-s001.zip]

Archive with 1 entries (1 files):
- jcdd-1614791-supplementary.pdf
